# Supplementary material for: 9-ING-41, a Small Molecule Inhibitor of GSK-3β, Potentiates the Effects of Chemotherapy on Colorectal Cancer Cells
Source: Front Pharmacol. 2021 Dec 9;12:777114. doi: 10.3389/fphar.2021.777114 (PMC8696016; doi:10.3389/fphar.2021.777114)
Supplement: Supplementary file 1 [file DataSheet3.xlsx]

## Sheet:  Up (9-ING-41vsCtrl)
NAME	SIZE	ES	NES	NOM p-val	FDR q-val
STK33_UP	258	0.50782	2.14486	0	0.00126612
STK33_NOMO_UP	259	0.499925	2.13438	0	0.00142005
STK33_SKM_UP	249	0.51683	2.18361	0	0.00188625
REACTOME_FORMATION_OF_THE_CORNIFIED_ENVELOPE	77	0.578674	2.1449	0	0.00189918
MIR219B_3P	49	0.5939	2.05584	0	0.00813997
MIR642B_5P	70	0.560491	2.0342	0	0.0115111
MIR183_3P	161	0.503933	2.0242	0	0.0116284
MIR1261	74	0.535	1.94711	0	0.012137
MIR8076	109	0.503745	1.96629	0	0.0121865
KRAS.KIDNEY_UP.V1_UP	98	0.517583	1.94224	0	0.0122286
MIR200C_5P	51	0.564554	1.94788	0	0.0123546
MIR554	18	0.708416	1.94406	0	0.0123906
MIR4495	426	0.441795	1.94967	0	0.0125472
MIR302D_5P	177	0.474717	1.95098	0	0.0129084
REACTOME_KERATINIZATION	92	0.516368	1.96633	0	0.0129989
MIR579_3P	424	0.444978	1.9705	0	0.0131829
MIR576_5P	307	0.458459	1.99636	0	0.0132525
ATTACAT_MIR3803P	84	0.536085	2.00164	0	0.0134902
MIR875_5P	49	0.568746	1.95169	0	0.0135192
MIR4276	248	0.452231	1.92986	0	0.0141275
MIR4799_5P	354	0.450233	1.97078	0	0.014197
MIR3973	233	0.464249	1.95239	0	0.0142033
MIR302B_5P	182	0.471681	1.93008	0	0.0146926
MIR7705	44	0.561522	1.87964	0	0.0147121
MIR5689	142	0.469588	1.87769	0	0.0148915
MIR548T_5P	374	0.430338	1.87972	0	0.0149897
MIR33A_3P	375	0.44473	1.97141	0	0.015066
KRAS.300_UP.V1_UP	105	0.482053	1.87536	0	0.0150986
MIR548AP_5P_MIR548J_5P	430	0.424677	1.88207	0	0.015113
MIR548AR_5P	437	0.426551	1.88041	0	0.0151324
MIR548AK_MIR548AM_5P_MIR548C_5P_MIR548H_5P_MIR548O_5P_MIR548AU_5P	431	0.428863	1.89058	0	0.0151892
MIR548AD_5P_MIR548AE_5P_MIR548AY_5P_MIR548B_5P_MIR548D_5P	432	0.427975	1.88498	0	0.0152469
MIR513A_3P_MIR513C_3P	396	0.422216	1.87381	0	0.0153311
MIR510_3P	328	0.433549	1.89294	0	0.0153486
MIR548A_5P	431	0.429009	1.89123	0	0.0153665
MIR548Y	439	0.426451	1.88551	0	0.0153696
MIR380_3P	196	0.450869	1.88224	0	0.0154153
MIR548BB_5P	434	0.428557	1.88616	0	0.0155382
MIR6836_3P	48	0.559415	1.88734	0.00144928	0.0155464
MIR4420	180	0.454128	1.88242	0	0.0156715
MIR548AZ_5P	377	0.431214	1.89294	0	0.015723
MIR548I	430	0.429549	1.89703	0	0.0159704
MIR520E_5P	146	0.473873	1.92053	0	0.0159896
MIR4999_3P	34	0.57707	1.86818	0	0.0160156
KEGG_SYSTEMIC_LUPUS_ERYTHEMATOSUS	89	0.503963	1.89363	0	0.0160444
MIR590_5P	117	0.47721	1.87002	0	0.0160785
MIR548AS_5P	430	0.428125	1.89886	0	0.0161174
PGF_UP.V1_UP	174	0.454216	1.86853	0	0.0161588
MIR664B_3P	419	0.444633	1.97234	0	0.0161788
MIR1250_3P	442	0.431206	1.89972	0	0.0163747
MIR32_3P	301	0.438611	1.90128	0	0.01641
MIR21_5P	133	0.482077	1.91528	0	0.0164208
MIR4666A_3P	495	0.42691	1.91154	0	0.0164603
BIOCARTA_AMI_PATHWAY	15	0.726838	1.90707	0.00170068	0.0164951
MIR548AQ_5P	432	0.427566	1.9045	0	0.0165119
MIR548AB	432	0.427773	1.90208	0	0.0166637
MIR2054	145	0.483011	1.91626	0	0.0167036
MIR548O_5P_MIR548W	431	0.428863	1.91199	0	0.016788
MIR551B_5P	444	0.428536	1.90737	0	0.0168927
MIR379_3P_MIR411_3P	164	0.457734	1.85796	0	0.017265
KEGG_HEMATOPOIETIC_CELL_LINEAGE	56	0.560003	1.97316	0	0.0173227
MIR30E_3P	354	0.424305	1.85896	0	0.0173306
MIR30A_3P	353	0.425524	1.85666	0	0.0173949
MIR548L	323	0.425886	1.86045	0	0.0174129
MIR548AT_5P	316	0.426285	1.8538	0	0.0179278
MIR1252_3P	258	0.434103	1.8522	0	0.0181859
MIR559	485	0.41199	1.84248	0	0.0201972
MIR1278	60	0.519339	1.84323	0	0.0203293
MIR4766_5P	286	0.425734	1.83701	0	0.0205329
MEK_UP.V1_DN	179	0.447272	1.83844	0	0.0206324
MIR8087	125	0.465425	1.83747	0	0.0206485
KRAS.KIDNEY_UP.V1_DN	90	0.487931	1.83557	0	0.0207571
MIR494_3P	327	0.421847	1.83878	0	0.0208215
MIR4307	360	0.420649	1.83253	0	0.0210999
MIR30D_3P	356	0.420699	1.83275	0	0.0213466
MIR410_3P	286	0.421677	1.82767	0	0.0224036
MIR5580_3P	215	0.435235	1.82222	0	0.0225285
MIR3942_3P	292	0.423852	1.82406	0	0.0225957
REACTOME_SIRT1_NEGATIVELY_REGULATES_RRNA_EXPRESSION	53	0.527479	1.82248	0	0.0227039
REACTOME_ACTIVATED_PKN1_STIMULATES_TRANSCRIPTION_OF_AR_ANDROGEN_RECEPTOR_REGULATED_GENES_KLK2_AND_KLK3	52	0.533472	1.82448	0	0.0227761
MIR944	363	0.417543	1.82531	0	0.0228006
MIR154_3P	88	0.484012	1.81973	0	0.023096
MIR144_3P	433	0.412396	1.81852	0	0.023171
MIR5195_3P	287	0.422732	1.8162	0	0.0235608
MIR181B_2_3P_MIR181B_3P	191	0.438206	1.8145	0	0.0238735
MIR6074	230	0.429726	1.81288	0	0.0238909
MIR12116	55	0.521331	1.81313	0	0.0240697
MIR4452	132	0.457577	1.80955	0	0.0242576
MIR4803	387	0.416652	1.81011	0	0.0244685
MIR5590_3P	314	0.417621	1.80788	0	0.024546
WP_PREGNANE_X_RECEPTOR_PATHWAY	29	0.590175	1.80491	0.00597907	0.0251403
MIR205_3P	362	0.410025	1.80409	0	0.0251551
MIR3606_3P	323	0.412464	1.79592	0	0.0257649
MIR487A_5P	95	0.465702	1.79657	0	0.0258247
MIR142_5P	313	0.417003	1.79683	0	0.0260127
MIR487A_3P	89	0.475681	1.80041	0	0.0261239
MIR12124	293	0.420535	1.79689	0	0.0262736
MIR532_5P	74	0.494203	1.79775	0.00134953	0.026282
MIR488_3P	166	0.442874	1.79865	0	0.0262996
MIR3680_3P	447	0.403997	1.79293	0	0.0265855
HALLMARK_KRAS_SIGNALING_UP	168	0.437978	1.78997	0	0.0271117
MIR3160_5P	172	0.43441	1.78737	0	0.0272102
BIOCARTA_INTRINSIC_PATHWAY	18	0.662319	1.7904	0.00303951	0.0272212
REACTOME_INTERLEUKIN_10_SIGNALING	31	0.584912	1.78596	0.00289017	0.0273461
MIR323A_3P	187	0.432871	1.78839	0	0.0274361
MIR7856_5P	363	0.409744	1.78742	0	0.0274626
MIR491_3P	98	0.465979	1.78382	0	0.0275143
MIR145_5P	282	0.418491	1.78415	0	0.027674
MIR22_5P	126	0.451502	1.78074	0	0.0278453
MIR4789_3P	295	0.414893	1.77984	0	0.0278846
ERBB2_UP.V1_DN	190	0.432879	1.78104	0	0.0279692
KRAS.LUNG.BREAST_UP.V1_UP	106	0.464811	1.78155	0	0.0280175
MIR4528	193	0.430219	1.77567	0	0.028053
MIR218_5P	367	0.404994	1.77851	0	0.0281079
MIR1279	154	0.436454	1.77488	0	0.0281356
MIR4735_5P	160	0.438563	1.77264	0	0.0281648
MIR675_3P	54	0.505857	1.77592	0.00137931	0.028213
MIR544A	197	0.418941	1.77382	0	0.0282487
MIR329_5P	123	0.452155	1.77282	0	0.028352
MIR4786_3P	143	0.441713	1.77609	0	0.0283924
MIR3133	455	0.398188	1.77687	0	0.02845
MIR548M	163	0.431742	1.77128	0	0.0284852
KRAS.600_UP.V1_UP	207	0.423353	1.77003	0	0.0285597
MIR6881_3P	158	0.435078	1.77012	0	0.028761
MIR4760_5P	163	0.433046	1.76756	0	0.0293236
MIR208A_5P	221	0.420259	1.76564	0	0.0295921
MIR539_5P	345	0.405169	1.76602	0	0.0297295
MIR205_5P	206	0.427012	1.76402	0	0.0299526
MIR208B_5P	225	0.418085	1.76345	0	0.0299622
MIR4445_5P	82	0.474429	1.76136	0.00135318	0.0303061
WP_SIMPLIFIED_DEPICTION_OF_MYD88_DISTINCT_INPUTOUTPUT_PATHWAY	15	0.681298	1.7618	0.00776398	0.0304155
MIR7853_5P	194	0.422417	1.76003	0	0.0304334
MIR3140_3P	201	0.424603	1.75826	0	0.0305919
MIR12121	20	0.620532	1.76017	0	0.0306425
MIR500A_5P	138	0.441327	1.75705	0	0.0306427
MIR616_3P	38	0.545899	1.75746	0.00145773	0.0307147
MIR7844_5P	136	0.437615	1.75846	0	0.0307496
MIR4719	455	0.396376	1.75556	0	0.0309087
MIR4482_3P	409	0.398625	1.75579	0	0.030989
MIR3925_5P	133	0.436453	1.75104	0	0.0315374
MIR513B_3P	145	0.438137	1.75279	0	0.0316065
MIR5579_3P	141	0.439772	1.7523	0	0.0316304
MIR514A_5P	60	0.494627	1.74922	0.00275482	0.0316581
SINGH_KRAS_DEPENDENCY_SIGNATURE	20	0.627842	1.75301	0.00301205	0.0317442
MIR548AV_5P_MIR548K	276	0.40621	1.75105	0	0.0317564
HALLMARK_INFLAMMATORY_RESPONSE	162	0.42948	1.75138	0.00125156	0.0318129
MIR6500_3P	72	0.479284	1.74942	0	0.0318218
MIR600	120	0.44168	1.74732	0.00128041	0.0319109
REACTOME_COLLAGEN_DEGRADATION	52	0.506798	1.74761	0.00140845	0.031992
MIR3182	233	0.413409	1.7495	0	0.032001
MIR487B_5P	94	0.463839	1.74621	0	0.0321376
MIR3143	390	0.395165	1.74299	0	0.0321695
MIR8054	276	0.404749	1.74329	0	0.0322662
MIR183_5P	212	0.413305	1.74207	0	0.0322775
MIR5002_5P	234	0.410839	1.74359	0	0.0323767
REACTOME_FRS_MEDIATED_FGFR2_SIGNALING	18	0.627313	1.74402	0.00773994	0.0324271
MIR6128	154	0.429143	1.74479	0	0.032505
MIR586	226	0.411081	1.74407	0	0.0326143
MIR7159_5P	312	0.399431	1.74041	0	0.0327477
MIR3924	291	0.401651	1.73916	0	0.0329754
MIR548G_3P	214	0.414303	1.73614	0	0.0334886
MIR5003_5P	169	0.422536	1.73671	0	0.0334906
WP_PHOTODYNAMIC_THERAPYINDUCED_NFKB_SURVIVAL_SIGNALING	31	0.556811	1.73732	0.00578035	0.0335299
MIR3978	219	0.411652	1.73518	0	0.0336179
MIR567	97	0.447795	1.73673	0	0.0336974
MIR6516_5P	161	0.429746	1.73281	0	0.0338951
MIR3920	126	0.439808	1.73318	0	0.0339222
MIR4422	401	0.390956	1.73204	0	0.0340019
MIR105_5P	194	0.416003	1.73322	0	0.0341152
MIR219A_1_3P	44	0.524982	1.7301	0.00286944	0.0345374
PID_INTEGRIN2_PATHWAY	24	0.591882	1.72821	0.00944882	0.0347479
MIR12114	39	0.524663	1.72687	0.00142248	0.0347582
MIR433_3P	125	0.439081	1.72855	0	0.0348068
WP_CONSTITUTIVE_ANDROSTANE_RECEPTOR_PATHWAY	28	0.575879	1.72756	0.00591716	0.0348259
MIR1912_5P	73	0.480227	1.72886	0	0.0348553
MIR8061	134	0.431047	1.72691	0	0.0349297
MIR9_3P	317	0.396119	1.72593	0	0.0349409
MIR548BC	434	0.387846	1.72469	0	0.0352125
MIR3168	122	0.436288	1.71379	0	0.0352432
MIR548AZ_3P	438	0.38967	1.72166	0	0.0353038
MIR548A_3P	434	0.386543	1.71393	0	0.0353292
MIR548F_3P	437	0.386963	1.72195	0	0.0353933
WP_TOLLLIKE_RECEPTOR_SIGNALING_RELATED_TO_MYD88	28	0.560294	1.72034	0.00150602	0.0354177
MIR522_3P	166	0.42175	1.72001	0	0.0354256
MIR376A_3P_MIR376B_3P	127	0.436178	1.71416	0	0.0354306
MIR4680_3P	226	0.408644	1.71939	0	0.0354385
PID_IL23_PATHWAY	25	0.581421	1.71455	0.00297177	0.0354661
MIR7159_3P	195	0.416131	1.72272	0	0.0355017
MIR450B_5P	413	0.387433	1.72207	0	0.0355564
MIR6732_3P	87	0.457385	1.72039	0.00133869	0.0355888
AGTCTTA_MIR499	64	0.484022	1.7229	0	0.0355938
WP_MATRIX_METALLOPROTEINASES	23	0.594136	1.71458	0.00627943	0.0356366
MIR543	285	0.398851	1.7233	0	0.0356503
MIR122B_5P	186	0.410745	1.71464	0	0.0358135
MIR6792_5P	118	0.442076	1.718	0.00129366	0.0358223
MIR374A_3P	117	0.439423	1.71149	0	0.0358572
MIR192_3P	91	0.45693	1.71549	0	0.0358852
MIR24_1_5P_MIR24_2_5P	39	0.528905	1.71178	0.00144928	0.0359456
MIR6885_3P	339	0.392576	1.71568	0	0.0359729
MIR1305	453	0.383502	1.71466	0	0.0359923
MIR224_3P	168	0.421705	1.71707	0	0.0360225
MIR499A_5P	153	0.422646	1.71593	0	0.0360416
MIR606	80	0.46302	1.71061	0	0.0360617
PID_INTEGRIN_CS_PATHWAY	25	0.57463	1.70994	0.0119225	0.0361488
MIR29A_5P	190	0.413952	1.71615	0	0.0361857
MIR548E_3P	434	0.386607	1.70768	0.00107066	0.0365062
REACTOME_DNA_METHYLATION	50	0.501188	1.7082	0.00431655	0.0366167
MIR8063	367	0.392285	1.70845	0	0.0366251
MIR302A_5P	178	0.414668	1.70783	0	0.0366273
MIR5589_3P	145	0.4248	1.70661	0	0.0367741
MIR372_5P	217	0.407122	1.7052	0	0.0371334
MIR3152_3P	73	0.469322	1.70141	0.00137363	0.0379563
MIR4668_3P	273	0.399078	1.70237	0	0.0379615
MIR6507_5P	301	0.396733	1.70172	0	0.038032
MIR4662A_3P	57	0.486661	1.70253	0.0070028	0.038047
MIR129_5P	325	0.392526	1.69954	0	0.0385785
MIR4703_5P	191	0.408092	1.6983	0	0.0389856
MIR548AA_MIR548AP_3P_MIR548T_3P	491	0.38031	1.69735	0	0.0392717
MIR1256	64	0.477677	1.69467	0.00137174	0.0402856
MIR10393_5P	123	0.431848	1.69338	0	0.0404479
MIR6888_5P	44	0.50704	1.6929	0.00291971	0.0404831
MIR4310	258	0.398634	1.6935	0	0.0405928
MIR4256	67	0.477629	1.69213	0.00137174	0.0405946
MIR4797_5P	108	0.434276	1.69117	0.00127226	0.0408614
MIR1303	184	0.403207	1.68984	0	0.0412728
MIR190A_5P	96	0.446461	1.6894	0.00131752	0.041312
MIR9898	50	0.492541	1.68884	0.00559441	0.0414388
MIR641	234	0.399328	1.68748	0	0.0415644
MIR190B_5P	95	0.444331	1.68815	0	0.041626
MIR103A_2_5P	136	0.427782	1.68668	0	0.0417
MIR518A_5P_MIR527	233	0.399376	1.68759	0	0.0417127
MIR103A_1_5P	131	0.42693	1.68525	0	0.0419439
MIR561_3P	440	0.380473	1.68487	0	0.0419749
MIR1251_3P	134	0.419841	1.68526	0.0012285	0.0421124
MIR3609	314	0.390172	1.68279	0	0.042779
MIR4709_5P	93	0.443768	1.68159	0.00255428	0.0432674
MIR552_5P	163	0.409326	1.68086	0	0.0434517
MIR362_5P	46	0.491495	1.67939	0.00702247	0.0440044
MIR338_5P	427	0.380514	1.67869	0	0.0441771
MIR3529_3P	485	0.375038	1.6777	0	0.0444463
MIR4263	237	0.394333	1.67556	0	0.0448829
MIR942_3P	96	0.435191	1.67561	0	0.0450487
MIR3668	91	0.442473	1.6759	0	0.0451219
REACTOME_AMYLOID_FIBER_FORMATION	88	0.442156	1.67423	0.00130548	0.04541
MIR6513_3P	120	0.427493	1.67306	0	0.0456525
MIR4762_3P	235	0.396687	1.67334	0	0.0457076
CATGTAA_MIR496	155	0.408621	1.67216	0.00120337	0.0459657
MIR4789_5P	330	0.385999	1.6702	0	0.0463225
MIR3942_5P	166	0.409831	1.67094	0	0.0463677
MIR6080	42	0.516566	1.67049	0.00716332	0.0463754
MIR421	155	0.415586	1.66934	0	0.0466321
MIR5010_3P	270	0.390505	1.66884	0	0.0467212
MIR4793_3P	63	0.471632	1.66756	0.00268097	0.0470463
KEGG_METABOLISM_OF_XENOBIOTICS_BY_CYTOCHROME_P450	51	0.488125	1.66779	0.004329	0.0471053
MIR329_3P	97	0.43372	1.66698	0	0.0472145
MIR2052	209	0.397483	1.66575	0	0.0472742
MIR9983_3P	408	0.378095	1.66645	0	0.0473071
REACTOME_RNA_POLYMERASE_I_PROMOTER_ESCAPE	76	0.453455	1.66576	0	0.0474545
MIR4772_3P	79	0.45165	1.66428	0.00408163	0.0475805
MIR5680	412	0.376293	1.66376	0	0.04767
MIR10522_5P	201	0.396798	1.6643	0	0.0477605
REACTOME_DOWNSTREAM_SIGNALING_OF_ACTIVATED_FGFR2	23	0.574851	1.66223	0.0183486	0.0481751
MIR4429	267	0.386746	1.66234	0	0.0482721
MIR4694_3P	261	0.389952	1.66004	0	0.0483289
MIR3617_5P	235	0.393803	1.66141	0	0.0484013
MIR374C_3P	45	0.491294	1.66052	0.00420168	0.0484505
KEGG_COMPLEMENT_AND_COAGULATION_CASCADES	50	0.485333	1.66081	0.00137931	0.0484834
MIR11181_5P	64	0.465067	1.66008	0.00551724	0.048485
MIR6515_3P	198	0.398683	1.65825	0	0.0485408
REACTOME_IKK_COMPLEX_RECRUITMENT_MEDIATED_BY_RIP1	22	0.584077	1.65774	0.00298954	0.048637
KEGG_STEROID_HORMONE_BIOSYNTHESIS	39	0.505386	1.65836	0.00873363	0.0486709
MIR203A_3P	316	0.383762	1.65861	0	0.0487284
MIR500B_5P	47	0.49572	1.65877	0.00278164	0.0488568
MIR6073	96	0.43868	1.65539	0	0.0488645
MIR1245B_3P	128	0.412564	1.6556	0	0.0489691
MIR6837_3P	94	0.434088	1.65581	0.00126263	0.0490267
MIR2053	147	0.403542	1.65641	0	0.0490636
MIR3674	112	0.424606	1.65603	0.00250627	0.0490641
MIR365A_3P_MIR365B_3P	104	0.427069	1.653	0	0.0497863
MIR514B_5P	167	0.408497	1.65304	0	0.0499579

## Sheet: Down (9-ING-41vsCtrl)
NAME	SIZE	ES	NES	NOM p-val	FDR q-val
HALLMARK_E2F_TARGETS	200	-0.586796	-2.88862	0	0
REACTOME_DNA_STRAND_ELONGATION	32	-0.767743	-2.75073	0	0
WP_RETINOBLASTOMA_GENE_IN_CANCER	86	-0.623727	-2.72194	0	0
RB_P107_DN.V1_UP	121	-0.578498	-2.66987	0	0
HALLMARK_G2M_CHECKPOINT	197	-0.497	-2.48806	0	0
REACTOME_TELOMERE_C_STRAND_LAGGING_STRAND_SYNTHESIS	34	-0.677323	-2.44991	0	0
REACTOME_EXTENSION_OF_TELOMERES	50	-0.619969	-2.4332	0	0.000165219
REACTOME_MITOTIC_PROMETAPHASE	197	-0.465199	-2.32085	0	0.000323429
REACTOME_RESOLUTION_OF_SISTER_CHROMATID_COHESION	120	-0.508128	-2.34813	0	0.000339042
REACTOME_LAGGING_STRAND_SYNTHESIS	20	-0.740997	-2.32626	0	0.000348309
WP_DNA_REPAIR_PATHWAYS_FULL_NETWORK	120	-0.492509	-2.28611	0	0.000358857
REACTOME_G1_S_SPECIFIC_TRANSCRIPTION	28	-0.681598	-2.35512	0	0.000376713
REACTOME_POLYMERASE_SWITCHING_ON_THE_C_STRAND_OF_THE_TELOMERE	26	-0.69971	-2.3332	0	0.000377334
KEGG_DNA_REPLICATION	36	-0.633508	-2.30851	0	0.000377769
WP_BASE_EXCISION_REPAIR	31	-0.644879	-2.28948	0	0.000378793
REACTOME_DNA_REPLICATION	125	-0.485152	-2.27058	0	0.000397286
REACTOME_FANCONI_ANEMIA_PATHWAY	39	-0.615126	-2.29124	0	0.000401075
REACTOME_RESOLUTION_OF_ABASIC_SITES_AP_SITES	38	-0.628444	-2.33338	0	0.000411637
WP_DNA_MISMATCH_REPAIR	23	-0.727666	-2.35608	0	0.000423802
WP_DNA_REPLICATION	42	-0.612317	-2.29827	0	0.000426142
REACTOME_RESOLUTION_OF_AP_SITES_VIA_THE_MULTIPLE_NUCLEOTIDE_PATCH_REPLACEMENT_PATHWAY	25	-0.669349	-2.24779	0	0.000547005
REACTOME_PCNA_DEPENDENT_LONG_PATCH_BASE_EXCISION_REPAIR	21	-0.696583	-2.24038	0	0.000575019
REACTOME_GAP_FILLING_DNA_REPAIR_SYNTHESIS_AND_LIGATION_IN_GG_NER	25	-0.657911	-2.21959	0	0.000688001
REACTOME_RHO_GTPASES_ACTIVATE_FORMINS	134	-0.476698	-2.23246	0	0.000697917
KEGG_RIBOSOME	86	-0.499523	-2.21747	0	0.000708484
WP_DNA_IRDAMAGE_AND_CELLULAR_RESPONSE_VIA_ATR	80	-0.518773	-2.23007	0	0.000716668
REACTOME_PROCESSIVE_SYNTHESIS_ON_THE_LAGGING_STRAND	15	-0.770401	-2.18765	0	0.000854361
REACTOME_PROCESSIVE_SYNTHESIS_ON_THE_C_STRAND_OF_THE_TELOMERE	19	-0.698438	-2.17632	0	0.000947898
PID_FOXM1_PATHWAY	38	-0.578949	-2.17149	0	0.000993757
PRC2_EED_UP.V1_DN	186	-0.441222	-2.16133	0	0.000999539
WP_CYTOPLASMIC_RIBOSOMAL_PROTEINS	87	-0.492056	-2.15678	0	0.0011537
RB_DN.V1_UP	108	-0.476532	-2.15015	0	0.00126049
REACTOME_S_PHASE	159	-0.443059	-2.1323	0	0.00164614
KEGG_BASE_EXCISION_REPAIR	34	-0.605778	-2.1298	0	0.00170023
PID_FANCONI_PATHWAY	47	-0.543511	-2.12676	0.0033557	0.00174915
REACTOME_POLO_LIKE_KINASE_MEDIATED_EVENTS	16	-0.739549	-2.12511	0	0.00176484
REACTOME_G0_AND_EARLY_G1	26	-0.626776	-2.12087	0	0.00187282
REACTOME_ACTIVATION_OF_THE_PRE_REPLICATIVE_COMPLEX	33	-0.596766	-2.11715	0	0.00197467
REACTOME_MITOTIC_G1_PHASE_AND_G1_S_TRANSITION	147	-0.44147	-2.07915	0	0.00321819
REACTOME_SEPARATION_OF_SISTER_CHROMATIDS	183	-0.42681	-2.07965	0	0.00326946
REACTOME_MISMATCH_REPAIR	15	-0.719236	-2.08191	0	0.00332259
REACTOME_RECRUITMENT_OF_NUMA_TO_MITOTIC_CENTROSOMES	90	-0.482738	-2.07181	0	0.00342366
REACTOME_RESPONSE_OF_EIF2AK4_GCN2_TO_AMINO_ACID_DEFICIENCY	100	-0.464169	-2.06425	0	0.00368917
REACTOME_FORMATION_OF_TUBULIN_FOLDING_INTERMEDIATES_BY_CCT_TRIC	23	-0.640498	-2.06505	0	0.00377497
WP_ATM_SIGNALING_PATHWAY	40	-0.5484	-2.06059	0	0.00383848
WP_G1_TO_S_CELL_CYCLE_CONTROL	63	-0.502965	-2.05898	0	0.00385385
WP_CELL_CYCLE	119	-0.441114	-2.04976	0	0.00388025
REACTOME_RHO_GTPASES_ACTIVATE_IQGAPS	27	-0.604985	-2.05051	0	0.00393302
REACTOME_AGGREPHAGY	38	-0.547019	-2.05051	0	0.00401168
REACTOME_ACTIVATION_OF_ATR_IN_RESPONSE_TO_REPLICATION_STRESS	37	-0.563092	-2.0522	0	0.00402123
ZNF436_TARGET_GENES	443	-0.384619	-2.05403	0	0.00404642
REACTOME_COOPERATION_OF_PREFOLDIN_AND_TRIC_CCT_IN_ACTIN_AND_TUBULIN_FOLDING	30	-0.580063	-2.05265	0	0.00408109
REACTOME_TRANSPORT_OF_CONNEXONS_TO_THE_PLASMA_MEMBRANE	15	-0.701294	-2.04147	0	0.00411996
REACTOME_MITOTIC_SPINDLE_CHECKPOINT	110	-0.446755	-2.04204	0	0.00415591
REACTOME_POST_CHAPERONIN_TUBULIN_FOLDING_PATHWAY	20	-0.63573	-2.01435	0	0.00514844
PID_BARD1_PATHWAY	29	-0.569246	-2.01603	0.00289855	0.00515862
REACTOME_EUKARYOTIC_TRANSLATION_ELONGATION	91	-0.455107	-1.99657	0	0.0062374
WP_ONE_CARBON_METABOLISM_AND_RELATED_PATHWAYS	47	-0.512281	-1.9939	0	0.0063687
REACTOME_MITOTIC_METAPHASE_AND_ANAPHASE	228	-0.396669	-1.97541	0	0.00785188
REACTOME_HDR_THROUGH_HOMOLOGOUS_RECOMBINATION_HRR	67	-0.4763	-1.96778	0	0.00835895
E2F3_UP.V1_UP	174	-0.39891	-1.96546	0	0.00837591
REACTOME_RECRUITMENT_OF_MITOTIC_CENTROSOME_PROTEINS_AND_COMPLEXES	80	-0.465372	-1.96119	0	0.00867195
REACTOME_CYCLIN_A_B1_B2_ASSOCIATED_EVENTS_DURING_G2_M_TRANSITION	23	-0.600318	-1.95771	0	0.00886882
REACTOME_ACTIVATION_OF_AMPK_DOWNSTREAM_OF_NMDARS	24	-0.594548	-1.94877	0	0.00968936
REACTOME_DUAL_INCISION_IN_GG_NER	41	-0.52041	-1.94676	0	0.00973327
REACTOME_ASSEMBLY_AND_CELL_SURFACE_PRESENTATION_OF_NMDA_RECEPTORS	37	-0.524841	-1.93756	0	0.00991545
REACTOME_RESOLUTION_OF_D_LOOP_STRUCTURES	34	-0.534027	-1.93847	0.00308642	0.010009
REACTOME_TERMINATION_OF_TRANSLESION_DNA_SYNTHESIS	32	-0.554343	-1.94032	0.00318471	0.0100357
REACTOME_MITOCHONDRIAL_TRANSLATION	95	-0.436842	-1.93534	0	0.0100526
KEGG_CELL_CYCLE	123	-0.422017	-1.94086	0	0.0100626
REACTOME_MITOTIC_G2_G2_M_PHASES	190	-0.398261	-1.94223	0	0.0100935
PID_AURORA_A_PATHWAY	30	-0.547187	-1.92883	0	0.0107168
PID_ATM_PATHWAY	34	-0.53763	-1.9155	0.00321543	0.0123202
PID_E2F_PATHWAY	71	-0.45985	-1.91609	0	0.0123474
CSR_LATE_UP.V1_UP	148	-0.405537	-1.91387	0	0.0123718
REACTOME_INTRAFLAGELLAR_TRANSPORT	50	-0.483067	-1.91169	0	0.0124824
REACTOME_INTERCONVERSION_OF_NUCLEOTIDE_DI_AND_TRIPHOSPHATES	28	-0.54833	-1.90141	0.003125	0.0136652
REACTOME_AURKA_ACTIVATION_BY_TPX2	71	-0.455501	-1.89437	0	0.0140971
RPS14_DN.V1_DN	177	-0.393156	-1.89593	0	0.0141003
WP_DNA_IRDOUBLE_STRAND_BREAKS_DSBS_AND_CELLULAR_RESPONSE_VIA_ATM	55	-0.468568	-1.89048	0	0.0145397
HALLMARK_MYC_TARGETS_V2	58	-0.463364	-1.88906	0	0.0146455
REACTOME_DNA_REPLICATION_PRE_INITIATION	83	-0.440263	-1.88531	0	0.0149463
REACTOME_THE_ROLE_OF_GTSE1_IN_G2_M_PROGRESSION_AFTER_G2_CHECKPOINT	72	-0.446375	-1.88318	0	0.0150039
WP_PYRIMIDINE_METABOLISM	82	-0.427809	-1.86951	0	0.0166995
BIOCARTA_G2_PATHWAY	24	-0.56697	-1.86379	0.00593472	0.0173373
KEGG_MISMATCH_REPAIR	23	-0.578605	-1.86097	0.00595238	0.0174978
REACTOME_METABOLISM_OF_NUCLEOTIDES	93	-0.419853	-1.85035	0	0.019055
WP_NUCLEOTIDE_EXCISION_REPAIR	44	-0.475473	-1.84894	0.00318471	0.0191275
PID_AURORA_B_PATHWAY	38	-0.505113	-1.84595	0.00332226	0.0196149
REACTOME_TRANSCRIPTION_OF_E2F_TARGETS_UNDER_NEGATIVE_CONTROL_BY_DREAM_COMPLEX	19	-0.610343	-1.84383	0	0.0197821
PID_ATR_PATHWAY	38	-0.510933	-1.84144	0	0.0199958
REACTOME_RECOGNITION_OF_DNA_DAMAGE_BY_PCNA_CONTAINING_REPLICATION_COMPLEX	30	-0.533423	-1.83671	0	0.0208461
REACTOME_TRANSCRIPTION_OF_E2F_TARGETS_UNDER_NEGATIVE_CONTROL_BY_P107_RBL1_AND_P130_RBL2_IN_COMPLEX_WITH_HDAC1	16	-0.621941	-1.83158	0.00265957	0.0214783
BIOCARTA_ATRBRCA_PATHWAY	21	-0.580118	-1.82985	0.00278552	0.0215351
REACTOME_MITOCHONDRIAL_TRNA_AMINOACYLATION	21	-0.569247	-1.82428	0.00287356	0.0227591
REACTOME_SEALING_OF_THE_NUCLEAR_ENVELOPE_NE_BY_ESCRT_III	27	-0.539723	-1.82218	0.0115274	0.0229705
RB_P130_DN.V1_UP	115	-0.402448	-1.81997	0	0.0230969
REACTOME_RESOLUTION_OF_D_LOOP_STRUCTURES_THROUGH_SYNTHESIS_DEPENDENT_STRAND_ANNEALING_SDSA	26	-0.535619	-1.82053	0	0.0232134
REACTOME_EUKARYOTIC_TRANSLATION_INITIATION	118	-0.393194	-1.81634	0	0.0237063
BIOCARTA_MTA3_PATHWAY	15	-0.622762	-1.80622	0.00804289	0.0260656
PID_PRL_SIGNALING_EVENTS_PATHWAY	23	-0.546843	-1.80488	0.0058997	0.0261969
REACTOME_GLUCONEOGENESIS	30	-0.504493	-1.80015	0.00598802	0.0271293
REACTOME_SUMOYLATION_OF_DNA_REPLICATION_PROTEINS	46	-0.474249	-1.79738	0	0.0276115
REACTOME_SELENOAMINO_ACID_METABOLISM	116	-0.395589	-1.7868	0	0.0292603
E2F1_UP.V1_UP	183	-0.363606	-1.78741	0	0.02934
KEGG_GLYCINE_SERINE_AND_THREONINE_METABOLISM	29	-0.516446	-1.78807	0.00898204	0.029476
WP_UREA_CYCLE_AND_METABOLISM_OF_AMINO_GROUPS	21	-0.562702	-1.78871	0.00555556	0.0295814
KEGG_HOMOLOGOUS_RECOMBINATION	28	-0.512595	-1.78017	0.00566572	0.0308295
MIR296_5P	47	-0.466248	-1.77679	0	0.0317026
REACTOME_KINESINS	55	-0.453292	-1.77315	0	0.0325888
KEGG_PYRIMIDINE_METABOLISM	95	-0.398266	-1.77079	0	0.0330408
PGM3_TARGET_GENES	257	-0.344456	-1.75606	0	0.0373261
REACTOME_TRANSLESION_SYNTHESIS_BY_Y_FAMILY_DNA_POLYMERASES_BYPASSES_LESIONS_ON_DNA_TEMPLATE	39	-0.476772	-1.75056	0.00307692	0.038923
REACTOME_NUCLEAR_ENVELOPE_NE_REASSEMBLY	71	-0.414283	-1.74329	0	0.0413411
HOXA9_DN.V1_DN	178	-0.363787	-1.73899	0	0.0426433
REACTOME_CARBOXYTERMINAL_POST_TRANSLATIONAL_MODIFICATIONS_OF_TUBULIN	38	-0.47192	-1.73584	0.00297619	0.0433705
REACTOME_ASSEMBLY_OF_THE_PRE_REPLICATIVE_COMPLEX	66	-0.418575	-1.73223	0.00341297	0.044482
REACTOME_NONSENSE_MEDIATED_DECAY_NMD	114	-0.381995	-1.73102	0	0.044515
