# Supplementary material for: 9-ING-41, a Small Molecule Inhibitor of GSK-3β, Potentiates the Effects of Chemotherapy on Colorectal Cancer Cells
Source: Front Pharmacol. 2021 Dec 9;12:777114. doi: 10.3389/fphar.2021.777114 (PMC8696016; doi:10.3389/fphar.2021.777114)
Supplement: Supplementary file 2 [file DataSheet1.xlsx]

## Sheet: Patient 1
SNV and indels				Tumor tissue		Tumor organoids
Gene	Variant	dbSNP	COSMIC	Coverage	Mutant allele frequency, %	Coverage	Mutant allele frequency, %
POLE	Chr12:133237646A>G	-	-	10376	49	707	47
	c.2969T>C
	p.F990S
KRAS	Chr12:25398284C>T	rs121913529	COSM1135366	-	-	315	64
	c.35G>A
	p.G12D
TP53	Chr17:7578412A>G	rs1057519747	COSM44327	-	-	237	99
	c.518T>C
	p.V173A
NOTCH2	Chr1:120459193C>T	rs192122939	-	-	-	1226	31
	c.6152G>A
	p.R2051Q
Genome rearrangements		Tumor tissue	Tumor organoids
Gene 1 (Exon)	Gene 2 (Exon)	Number of reads	Number of reads
BRAF (4)	SND1 (9)	-	1412
FGFR1 (2)	WHSC1L1 (1)	-	152

## Sheet: Patient 2
SNV and indels				Tumor tissue		Tumor organoids
Gene	Variant	dbSNP	COSMIC	Coverage	Mutant allele frequency, %	Coverage	Mutant allele frequency, %
TP53	Chr17:7578526C>T	rs587781991	COSM99600	3747	71	827	99
	c.404G>A
	p.C135Y
TP53	Chr17:7578527A>T	rs1057519975	COSM6987567	3811	3	858	5
	c.403T>A
	p.C135S
NOTCH2	Chr1:120612013GC>AA	-	-	3057	10	479	8
	c.7_8delinsTT
	p.A3F
RNF43	Chr17:56448298G>T	rs758286312	COSM5470718	8072	11	1190	12
	c.349C>A
	p.R117S

## Sheet: Patient 3
SNV and indels				Tumor tissue		Tumor organoids
Gene	Variant	dbSNP	COSMIC	Coverage	Mutant allele frequency, %	Coverage	Mutant allele frequency, %
KRAS	Chr12:25398285C>A	rs121913530	COSM516	5128	26	2990	63
	c.34G>T
	p.G12C
TP53	Chr17:7578400G>C	rs751477326	COSM10651	3299	40	2964	98
	c.530C>G
	p.P177R
KIT	Chr4:55594075G>A	-	COSM5550274	4209	14	1658	33
	c.1861G>A
	p.A621T
