# Supplementary material for: 9-ING-41, a Small Molecule Inhibitor of GSK-3β, Potentiates the Effects of Chemotherapy on Colorectal Cancer Cells
Source: Front Pharmacol. 2021 Dec 9;12:777114. doi: 10.3389/fphar.2021.777114 (PMC8696016; doi:10.3389/fphar.2021.777114)
Supplement: Supplementary file 3 [file DataSheet2.xlsx]

## Sheet: Up-regulated (9-ING-41vsCtrl)
ID	FoldChange	pvalue	padj	Gene.Symbol	Gene.Name	Gene.Type
ENSG00000115896.16	13.037	0.00494493	0.0283992	PLCL1	phospholipase C like 1 (inactive)	protein_coding
ENSG00000165066.13	13.022	0.0047804	0.027785	NKX6-3	NK6 homeobox 3	protein_coding
ENSG00000163286.9	12.4533	0.00377566	0.0233598	ALPG	alkaline phosphatase, germ cell	protein_coding
ENSG00000168077.14	11.5108	0.00594342	0.0322897	SCARA3	scavenger receptor class A member 3	protein_coding
ENSG00000109511.12	11.2797	0.01014	0.0482399	ANXA10	annexin A10	protein_coding
ENSG00000071967.12	7.23843	0.0100561	0.0479398	CYBRD1	cytochrome b reductase 1	protein_coding
ENSG00000140465.14	4.7206	1.72283e-143	1.24018e-139	CYP1A1	cytochrome P450 family 1 subfamily A member 1	protein_coding
ENSG00000145864.14	3.97251	0.00118838	0.0095262	GABRB2	gamma-aminobutyric acid type A receptor beta2 subunit	protein_coding
ENSG00000198734.12	3.77889	0.00480646	0.0277981	F5	coagulation factor V	protein_coding
ENSG00000250920.3	3.60476	0.00823959	0.0414195	AC105460.1	NA	lncRNA
ENSG00000154928.18	3.41495	0.00231171	0.0159778	EPHB1	EPH receptor B1	protein_coding
ENSG00000153132.13	3.00859	0.00478324	0.0277883	CLGN	calmegin	protein_coding
ENSG00000136167.15	2.92242	0.0015364	0.0117283	LCP1	lymphocyte cytosolic protein 1	protein_coding
ENSG00000079308.19	2.9192	0.00393914	0.0241224	TNS1	tensin 1	protein_coding
ENSG00000122574.11	2.87762	0.00522664	0.0295127	WIPF3	WAS/WASL interacting protein family member 3	protein_coding
ENSG00000070190.13	2.8679	0.00140578	0.0109223	DAPP1	dual adaptor of phosphotyrosine and 3-phosphoinositides 1	protein_coding
ENSG00000232973.13	2.84831	3.28562e-07	1.20364e-05	CYP1B1-AS1	CYP1B1 antisense RNA 1	lncRNA
ENSG00000174564.13	2.79625	0.00289265	0.0190423	IL20RB	interleukin 20 receptor subunit beta	protein_coding
ENSG00000105974.13	2.7838	0.00165556	0.0124596	CAV1	caveolin 1	protein_coding
ENSG00000164309.15	2.77331	0.000610205	0.00566782	CMYA5	cardiomyopathy associated 5	protein_coding
ENSG00000181333.12	2.67883	3.56478e-07	1.27831e-05	HEPHL1	hephaestin like 1	protein_coding
ENSG00000180113.16	2.52349	0.00410089	0.0249432	TDRD6	tudor domain containing 6	protein_coding
ENSG00000131016.17	2.46581	5.45899e-09	3.44707e-07	AKAP12	A-kinase anchoring protein 12	protein_coding
ENSG00000134668.12	2.41356	0.00185186	0.0135336	SPOCD1	SPOC domain containing 1	protein_coding
ENSG00000104267.10	2.3974	2.12334e-07	8.17374e-06	CA2	carbonic anhydrase 2	protein_coding
ENSG00000196611.6	2.39705	2.71421e-23	1.69898e-20	MMP1	matrix metallopeptidase 1	protein_coding
ENSG00000124143.10	2.38698	0.00389792	0.0239413	ARHGAP40	Rho GTPase activating protein 40	protein_coding
ENSG00000138061.12	2.36751	1.05699e-07	4.55613e-06	CYP1B1	cytochrome P450 family 1 subfamily B member 1	protein_coding
ENSG00000091138.13	2.35917	0.000957085	0.00807214	SLC26A3	solute carrier family 26 member 3	protein_coding
ENSG00000109436.8	2.33465	0.000328287	0.00347525	TBC1D9	TBC1 domain family member 9	protein_coding
ENSG00000168140.5	2.32033	0.000368156	0.00379284	VASN	vasorin	protein_coding
ENSG00000273802.2	2.30705	4.13174e-06	9.8005e-05	H2BC8	H2B clustered histone 8	protein_coding
ENSG00000076706.17	2.30082	0.00146555	0.0112775	MCAM	melanoma cell adhesion molecule	protein_coding
ENSG00000170786.13	2.27627	7.76116e-05	0.00111182	SDR16C5	short chain dehydrogenase/reductase family 16C member 5	protein_coding
ENSG00000185818.8	2.25879	0.00614479	0.0330963	NAT8L	N-acetyltransferase 8 like	protein_coding
ENSG00000203644.3	2.25016	6.55492e-05	0.000971897	AC083799.1	NA	lncRNA
ENSG00000262655.4	2.24714	0.00573774	0.031481	SPON1	spondin 1	protein_coding
ENSG00000279530.2	2.23011	0.0104757	0.0493664	AC092881.1	NA	TEC
ENSG00000228624.7	2.22257	8.77063e-06	0.000185148	HDAC2-AS2	HDAC2 and HS3ST5 antisense RNA 2	lncRNA
ENSG00000164125.16	2.20024	0.000144003	0.00180593	GASK1B	golgi associated kinase 1B	protein_coding
ENSG00000188738.15	2.19368	0.000819032	0.00715076	FSIP2	fibrous sheath interacting protein 2	protein_coding
ENSG00000099937.11	2.15289	0.00210193	0.014834	SERPIND1	serpin family D member 1	protein_coding
ENSG00000249942.1	2.15208	0.000465149	0.0045774	AC239584.1	NA	lncRNA
ENSG00000133048.13	2.15019	0.00169809	0.0126802	CHI3L1	chitinase 3 like 1	protein_coding
ENSG00000286207.1	2.11579	0.00278881	0.0185025	AC012443.2	NA	lncRNA
ENSG00000003436.16	2.04825	4.42502e-05	0.000707856	TFPI	tissue factor pathway inhibitor	protein_coding
ENSG00000101210.13	2.03499	0.00152178	0.0116229	EEF1A2	eukaryotic translation elongation factor 1 alpha 2	protein_coding
ENSG00000251432.7	2.03347	0.00307293	0.0198925	LINC02615	long intergenic non-protein coding RNA 2615	lncRNA
ENSG00000175984.15	2.00274	1.23908e-05	0.00024337	DENND2C	DENN domain containing 2C	protein_coding
ENSG00000120262.10	1.99984	0.00232036	0.0160145	CCDC170	coiled-coil domain containing 170	protein_coding
ENSG00000196542.8	1.97752	0.00193542	0.013953	SPTSSB	serine palmitoyltransferase small subunit B	protein_coding
ENSG00000248323.7	1.97666	1.99e-05	0.000359022	LUCAT1	lung cancer associated transcript 1	lncRNA
ENSG00000131730.16	1.97463	0.00897895	0.0439993	CKMT2	creatine kinase, mitochondrial 2	protein_coding
ENSG00000213190.4	1.96444	0.00819579	0.0412569	MLLT11	MLLT11 transcription factor 7 cofactor	protein_coding
ENSG00000196345.13	1.94815	0.00746813	0.038551	ZKSCAN7	zinc finger with KRAB and SCAN domains 7	protein_coding
ENSG00000261211.1	1.93905	0.00496887	0.0285007	AL031123.2	NA	lncRNA
ENSG00000186567.13	1.93315	0.00700744	0.0366858	CEACAM19	CEA cell adhesion molecule 19	protein_coding
ENSG00000110002.16	1.92518	0.00478521	0.0277883	VWA5A	von Willebrand factor A domain containing 5A	protein_coding
ENSG00000164120.14	1.90509	2.95057e-05	0.000505707	HPGD	15-hydroxyprostaglandin dehydrogenase	protein_coding
ENSG00000128422.17	1.898	6.32194e-08	2.90789e-06	KRT17	keratin 17	protein_coding
ENSG00000205420.11	1.87829	0.00160839	0.0121617	KRT6A	keratin 6A	protein_coding
ENSG00000134757.5	1.87535	0.000627427	0.00579786	DSG3	desmoglein 3	protein_coding
ENSG00000168016.15	1.86561	1.70516e-05	0.000317584	TRANK1	tetratricopeptide repeat and ankyrin repeat containing 1	protein_coding
ENSG00000275713.2	1.84571	0.000404167	0.0041026	H2BC9	H2B clustered histone 9	protein_coding
ENSG00000136155.17	1.8424	0.000758528	0.00672446	SCEL	sciellin	protein_coding
ENSG00000284966.3	1.83729	0.00561106	0.0309749	AL138689.2	NA	lncRNA
ENSG00000255774.2	1.83726	0.000322338	0.00343247	LINC02747	long intergenic non-protein coding RNA 2747	lncRNA
ENSG00000177469.13	1.83607	1.68392e-08	9.18313e-07	CAVIN1	caveolae associated protein 1	protein_coding
ENSG00000274925.1	1.82127	0.00160444	0.0121475	ZKSCAN2-DT	ZKSCAN2 divergent transcript	lncRNA
ENSG00000053747.17	1.80987	1.39652e-10	1.32275e-08	LAMA3	laminin subunit alpha 3	protein_coding
ENSG00000146592.17	1.80561	0.0027236	0.0181619	CREB5	cAMP responsive element binding protein 5	protein_coding
ENSG00000250033.5	1.79421	0.00823518	0.0414195	SLC7A11-AS1	SLC7A11 antisense RNA 1	lncRNA
ENSG00000127311.10	1.78233	0.0037683	0.0233343	HELB	DNA helicase B	protein_coding
ENSG00000134954.14	1.77732	4.2067e-06	9.9285e-05	ETS1	ETS proto-oncogene 1, transcription factor	protein_coding
ENSG00000145416.13	1.77448	0.00497534	0.0285037	MARCHF1	membrane associated ring-CH-type finger 1	protein_coding
ENSG00000136689.19	1.77182	0.000312326	0.0033557	IL1RN	interleukin 1 receptor antagonist	protein_coding
ENSG00000173559.15	1.77099	2.36995e-10	2.04312e-08	NABP1	nucleic acid binding protein 1	protein_coding
ENSG00000128596.17	1.76984	0.0052107	0.0294537	CCDC136	coiled-coil domain containing 136	protein_coding
ENSG00000247137.9	1.75132	0.00303841	0.019789	AP000873.1	NA	lncRNA
ENSG00000073737.17	1.73892	0.000763763	0.00675839	DHRS9	dehydrogenase/reductase 9	protein_coding
ENSG00000135046.14	1.73726	5.63897e-07	1.85776e-05	ANXA1	annexin A1	protein_coding
ENSG00000196352.16	1.73071	1.76541e-11	2.15395e-09	CD55	CD55 molecule (Cromer blood group)	protein_coding
ENSG00000237765.8	1.72733	0.000115772	0.00150839	FAM200B	family with sequence similarity 200 member B	protein_coding
ENSG00000196268.12	1.71674	0.00175126	0.0129696	ZNF493	zinc finger protein 493	protein_coding
ENSG00000235092.6	1.71497	0.00484583	0.0279621	ID2-AS1	ID2 antisense RNA 1	lncRNA
ENSG00000261553.5	1.71214	0.00426313	0.0256105	AL137782.1	NA	lncRNA
ENSG00000135549.15	1.712	0.000121719	0.00156874	PKIB	cAMP-dependent protein kinase inhibitor beta	protein_coding
ENSG00000221843.4	1.70769	0.000986585	0.00827249	C2orf16	chromosome 2 open reading frame 16	protein_coding
ENSG00000114378.17	1.70669	0.00861891	0.0427148	HYAL1	hyaluronidase 1	protein_coding
ENSG00000229320.3	1.70485	0.00168025	0.012573	KRT8P12	keratin 8 pseudogene 12	transcribed_processed_pseudogene
ENSG00000270069.1	1.70316	0.000209563	0.00244694	MIR222HG	miR222/221 cluster host gene	lncRNA
ENSG00000092421.17	1.69835	0.00333619	0.0211871	SEMA6A	semaphorin 6A	protein_coding
ENSG00000169548.3	1.68814	0.00503161	0.0287171	ZNF280A	zinc finger protein 280A	protein_coding
ENSG00000238018.2	1.68403	0.00200362	0.0142814	AC093110.1	NA	lncRNA
ENSG00000277496.1	1.67987	0.0030478	0.0198071	AL357033.4	NA	lncRNA
ENSG00000118508.5	1.67868	0.0102608	0.0486322	RAB32	RAB32, member RAS oncogene family	protein_coding
ENSG00000134769.22	1.66852	0.00135374	0.0105923	DTNA	dystrobrevin alpha	protein_coding
ENSG00000235609.7	1.66668	0.000999752	0.0083537	AF127577.4	NA	lncRNA
ENSG00000057704.13	1.66574	2.52238e-07	9.55652e-06	TMCC3	transmembrane and coiled-coil domain family 3	protein_coding
ENSG00000057657.17	1.65583	5.86495e-09	3.65531e-07	PRDM1	PR/SET domain 1	protein_coding
ENSG00000136542.9	1.64924	3.88329e-13	6.5009e-11	GALNT5	polypeptide N-acetylgalactosaminyltransferase 5	protein_coding
ENSG00000174010.9	1.64629	1.10824e-06	3.26952e-05	KLHL15	kelch like family member 15	protein_coding
ENSG00000100867.15	1.64353	0.000712854	0.0064264	DHRS2	dehydrogenase/reductase 2	protein_coding
ENSG00000181381.14	1.64297	0.000755308	0.00670004	DDX60L	DExD/H-box 60 like	protein_coding
ENSG00000147883.12	1.64015	0.000424288	0.00425677	CDKN2B	cyclin dependent kinase inhibitor 2B	protein_coding
ENSG00000214814.7	1.63815	4.29257e-06	0.000100781	FER1L6	fer-1 like family member 6	protein_coding
ENSG00000154274.15	1.63453	0.0105779	0.0497517	C4orf19	chromosome 4 open reading frame 19	protein_coding
ENSG00000150782.12	1.63221	2.08086e-06	5.49691e-05	IL18	interleukin 18	protein_coding
ENSG00000158406.5	1.63121	0.0052273	0.0295127	H4C8	H4 clustered histone 8	protein_coding
ENSG00000164171.11	1.62431	4.57208e-20	1.99467e-17	ITGA2	integrin subunit alpha 2	protein_coding
ENSG00000245532.9	1.61984	9.18487e-21	4.26563e-18	NEAT1	nuclear paraspeckle assembly transcript 1	lncRNA
ENSG00000104327.7	1.61911	0.00491467	0.0282574	CALB1	calbindin 1	protein_coding
ENSG00000023445.16	1.61577	1.61542e-10	1.47198e-08	BIRC3	baculoviral IAP repeat containing 3	protein_coding
ENSG00000280138.1	1.61115	0.007718	0.0395572	AC027290.2	NA	TEC
ENSG00000023839.12	1.60519	0.00625234	0.0335251	ABCC2	ATP binding cassette subfamily C member 2	protein_coding
ENSG00000184613.11	1.60375	0.00194131	0.0139675	NELL2	neural EGFL like 2	protein_coding
ENSG00000143669.14	1.60374	5.10648e-08	2.44246e-06	LYST	lysosomal trafficking regulator	protein_coding
ENSG00000189433.7	1.60371	0.00698944	0.0366449	GJB4	gap junction protein beta 4	protein_coding
ENSG00000182108.11	1.60338	3.93278e-05	0.000638335	DEXI	Dexi homolog	protein_coding
ENSG00000272455.1	1.59264	0.00499188	0.0285531	MRPL20-DT	NA	lncRNA
ENSG00000164023.14	1.5923	3.00132e-06	7.50174e-05	SGMS2	sphingomyelin synthase 2	protein_coding
ENSG00000081189.16	1.58863	0.00128386	0.0101337	MEF2C	myocyte enhancer factor 2C	protein_coding
ENSG00000165029.17	1.58799	0.00203243	0.0144285	ABCA1	ATP binding cassette subfamily A member 1	protein_coding
ENSG00000152818.18	1.58426	1.32245e-05	0.00025625	UTRN	utrophin	protein_coding
ENSG00000231826.6	1.5833	0.000465987	0.0045794	LINC01819	long intergenic non-protein coding RNA 1819	lncRNA
ENSG00000204186.10	1.58177	0.00371474	0.0230621	ZDBF2	zinc finger DBF-type containing 2	protein_coding
ENSG00000186020.13	1.5811	0.00104157	0.00859286	ZNF529	zinc finger protein 529	protein_coding
ENSG00000072133.11	1.58062	6.4504e-05	0.00096135	RPS6KA6	ribosomal protein S6 kinase A6	protein_coding
ENSG00000196653.12	1.57603	0.00794747	0.040382	ZNF502	zinc finger protein 502	protein_coding
ENSG00000112769.20	1.57277	0.00416495	0.0252581	LAMA4	laminin subunit alpha 4	protein_coding
ENSG00000169855.20	1.56353	0.00837742	0.0419245	ROBO1	roundabout guidance receptor 1	protein_coding
ENSG00000172159.16	1.56201	0.00827144	0.0415378	FRMD3	FERM domain containing 3	protein_coding
ENSG00000078401.7	1.56045	0.00326682	0.0208292	EDN1	endothelin 1	protein_coding
ENSG00000105971.15	1.55848	0.0084491	0.042103	CAV2	caveolin 2	protein_coding
ENSG00000091129.21	1.55583	0.00983461	0.0471334	NRCAM	neuronal cell adhesion molecule	protein_coding
ENSG00000238197.6	1.55279	0.00311437	0.0200976	PAXBP1-AS1	PAXBP1 antisense RNA 1	lncRNA
ENSG00000159082.18	1.55159	0.000105846	0.00140504	SYNJ1	synaptojanin 1	protein_coding
ENSG00000085563.15	1.54998	7.01293e-13	1.10951e-10	ABCB1	ATP binding cassette subfamily B member 1	protein_coding
ENSG00000048342.18	1.54684	0.00709552	0.0370124	CC2D2A	coiled-coil and C2 domain containing 2A	protein_coding
ENSG00000215105.4	1.5363	0.0100241	0.0478375	TTC3P1	tetratricopeptide repeat domain 3 pseudogene 1	processed_pseudogene
ENSG00000101695.9	1.53609	0.00663763	0.0351589	RNF125	ring finger protein 125	protein_coding
ENSG00000065534.19	1.532	0.00936398	0.0454446	MYLK	myosin light chain kinase	protein_coding
ENSG00000112782.19	1.52589	0.00108355	0.00885348	CLIC5	chloride intracellular channel 5	protein_coding
ENSG00000234912.12	1.52313	0.000852859	0.00737098	SNHG20	small nucleolar RNA host gene 20	lncRNA
ENSG00000271122.1	1.52028	0.000152642	0.00188571	AC018647.2	NA	lncRNA
ENSG00000247828.8	1.51373	1.04315e-05	0.000213025	TMEM161B-AS1	TMEM161B antisense RNA 1	lncRNA
ENSG00000136603.14	1.51348	0.00335627	0.0212846	SKIL	SKI like proto-oncogene	protein_coding
ENSG00000113742.14	1.51269	4.95505e-09	3.14264e-07	CPEB4	cytoplasmic polyadenylation element binding protein 4	protein_coding
ENSG00000214595.12	1.51038	0.00579878	0.0317313	EML6	EMAP like 6	protein_coding
ENSG00000197780.10	1.50974	0.000178232	0.00214369	TAF13	TATA-box binding protein associated factor 13	protein_coding
ENSG00000184515.11	1.50663	0.00564231	0.0310826	BEX5	brain expressed X-linked 5	protein_coding
ENSG00000154642.11	1.50403	0.00142399	0.0110221	C21orf91	chromosome 21 open reading frame 91	protein_coding
ENSG00000179674.4	1.50083	8.25245e-05	0.001158	ARL14	ADP ribosylation factor like GTPase 14	protein_coding
ENSG00000177888.8	1.5004	0.00124002	0.00986873	ZBTB41	zinc finger and BTB domain containing 41	protein_coding
ENSG00000164463.12	1.50038	1.28614e-05	0.000250563	CREBRF	CREB3 regulatory factor	protein_coding

## Sheet: Down-regulated (9-ING-41vsCtrl)
ID	FoldChange	pvalue	padj	Gene.Symbol	Gene.Name	Gene.Type
ENSG00000134873.10	-12.2523	0.00541435	0.0302789	CLDN10	claudin 10	protein_coding
ENSG00000166503.9	-10.5052	0.0101864	0.0484164	HDGFL3	HDGF like 3	protein_coding
ENSG00000188803.15	-7.26492	0.00890055	0.0437342	SHISA6	shisa family member 6	protein_coding
ENSG00000179111.9	-4.78332	0.00182587	0.0133912	HES7	hes family bHLH transcription factor 7	protein_coding
ENSG00000248409.2	-3.59405	0.00548879	0.0305661	AP000344.2	NA	unprocessed_pseudogene
ENSG00000128408.9	-3.49911	0.00116797	0.00941979	RIBC2	RIB43A domain with coiled-coils 2	protein_coding
ENSG00000169347.17	-2.63274	0.000159249	0.00194793	GP2	glycoprotein 2	protein_coding
ENSG00000269896.2	-2.54869	0.00700095	0.0366704	AL513477.1	NA	transcribed_processed_pseudogene
ENSG00000196230.14	-2.42269	3.30412e-158	4.75694e-154	TUBB	tubulin beta class I	protein_coding
ENSG00000125740.14	-2.39751	1.7919e-73	6.44949e-70	FOSB	FosB proto-oncogene, AP-1 transcription factor subunit	protein_coding
ENSG00000123453.18	-2.32157	0.000193	0.00229449	SARDH	sarcosine dehydrogenase	protein_coding
ENSG00000241360.2	-2.31559	0.00118285	0.00949249	PDXP	pyridoxal phosphatase	protein_coding
ENSG00000137285.11	-2.29408	1.48255e-15	4.26887e-13	TUBB2B	tubulin beta 2B class IIb	protein_coding
ENSG00000180767.10	-2.2525	0.00542557	0.0303019	CHST13	carbohydrate sulfotransferase 13	protein_coding
ENSG00000123416.15	-2.21551	8.9162e-81	4.27888e-77	TUBA1B	tubulin alpha 1b	protein_coding
ENSG00000234390.4	-2.18773	0.00453783	0.026786	USP27X-AS1	USP27X antisense RNA 1 (head to head)	lncRNA
ENSG00000265982.1	-2.15096	0.00612417	0.03301	AC103810.3	NA	unprocessed_pseudogene
ENSG00000233493.4	-2.14271	1.146e-05	0.000229471	TMEM238	transmembrane protein 238	protein_coding
ENSG00000127824.14	-2.10074	8.48548e-63	2.03609e-59	TUBA4A	tubulin alpha 4a	protein_coding
ENSG00000272447.1	-2.06306	0.0105086	0.0494742	AL135925.1	NA	lncRNA
ENSG00000130005.13	-2.05943	0.00259396	0.0174755	GAMT	guanidinoacetate N-methyltransferase	protein_coding
ENSG00000243449.6	-2.05319	1.20263e-07	5.0479e-06	C4orf48	chromosome 4 open reading frame 48	protein_coding
ENSG00000088766.12	-2.03422	0.00018932	0.00225632	CRLS1	cardiolipin synthase 1	protein_coding
ENSG00000159713.11	-2.00064	2.40503e-06	6.23306e-05	TPPP3	tubulin polymerization promoting protein family member 3	protein_coding
ENSG00000185100.11	-1.99931	0.00103768	0.00857825	ADSS1	adenylosuccinate synthase 1	protein_coding
ENSG00000188229.6	-1.9856	1.53592e-63	4.42253e-60	TUBB4B	tubulin beta 4B class IVb	protein_coding
ENSG00000258429.2	-1.97316	0.000553469	0.00525266	PDF	peptide deformylase, mitochondrial	protein_coding
ENSG00000161888.11	-1.95177	1.23508e-08	7.05612e-07	SPC24	SPC24 component of NDC80 kinetochore complex	protein_coding
ENSG00000177045.10	-1.93622	1.22214e-05	0.00024103	SIX5	SIX homeobox 5	protein_coding
ENSG00000135472.9	-1.92131	9.41735e-14	1.71622e-11	FAIM2	Fas apoptotic inhibitory molecule 2	protein_coding
ENSG00000232434.2	-1.90333	2.54185e-09	1.71808e-07	AJM1	apical junction component 1 homolog	protein_coding
ENSG00000171119.2	-1.89091	0.00166264	0.0124998	NRTN	neurturin	protein_coding
ENSG00000167136.7	-1.87776	0.000114884	0.00149818	ENDOG	endonuclease G	protein_coding
ENSG00000178999.13	-1.85949	8.40919e-18	3.01065e-15	AURKB	aurora kinase B	protein_coding
ENSG00000205502.4	-1.85814	0.00312991	0.0201526	C2CD4B	C2 calcium dependent domain containing 4B	protein_coding
ENSG00000243709.1	-1.85804	3.8362e-05	0.000625478	LEFTY1	left-right determination factor 1	protein_coding
ENSG00000130881.14	-1.85794	3.24017e-06	7.9878e-05	LRP3	LDL receptor related protein 3	protein_coding
ENSG00000130748.7	-1.85282	3.1881e-06	7.87292e-05	TMEM160	transmembrane protein 160	protein_coding
ENSG00000249743.6	-1.84412	0.00159217	0.0120899	AC116345.1	NA	lncRNA
ENSG00000257167.2	-1.8366	0.000284888	0.00311667	TMPO-AS1	TMPO antisense RNA 1	lncRNA
ENSG00000167799.10	-1.82579	5.92216e-07	1.93776e-05	NUDT8	nudix hydrolase 8	protein_coding
ENSG00000131188.12	-1.82098	1.6503e-06	4.53583e-05	PRR7	proline rich 7, synaptic	protein_coding
ENSG00000177984.7	-1.82086	0.000854578	0.00738054	LCN15	lipocalin 15	protein_coding
ENSG00000160200.18	-1.81704	0.00160482	0.0121475	CBS	cystathionine beta-synthase	protein_coding
ENSG00000188290.11	-1.81409	0.00118043	0.00948363	HES4	hes family bHLH transcription factor 4	protein_coding
ENSG00000183734.5	-1.80474	4.44011e-07	1.54034e-05	ASCL2	achaete-scute family bHLH transcription factor 2	protein_coding
ENSG00000090971.5	-1.80389	4.32682e-06	0.00010129	NAT14	N-acetyltransferase 14 (putative)	protein_coding
ENSG00000105655.19	-1.78688	2.34468e-12	3.40973e-10	ISYNA1	inositol-3-phosphate synthase 1	protein_coding
ENSG00000090661.12	-1.7844	0.000787994	0.00693021	CERS4	ceramide synthase 4	protein_coding
ENSG00000130522.6	-1.77133	1.71678e-15	4.75316e-13	JUND	JunD proto-oncogene, AP-1 transcription factor subunit	protein_coding
ENSG00000133519.12	-1.76915	0.00171078	0.0127551	ZDHHC8P1	zinc finger DHHC-type containing 8 pseudogene 1	transcribed_unprocessed_pseudogene
ENSG00000198535.5	-1.75629	8.05362e-05	0.00114255	C2CD4A	C2 calcium dependent domain containing 4A	protein_coding
ENSG00000233223.3	-1.75588	0.0080037	0.0406005	AC016876.1	NA	lncRNA
ENSG00000141519.15	-1.74476	0.00126121	0.00998771	CCDC40	coiled-coil domain containing 40	protein_coding
ENSG00000176884.16	-1.74413	0.0074444	0.0384423	GRIN1	glutamate ionotropic receptor NMDA type subunit 1	protein_coding
ENSG00000127564.17	-1.74053	5.44466e-14	1.07379e-11	PKMYT1	protein kinase, membrane associated tyrosine/threonine 1	protein_coding
ENSG00000198947.17	-1.73464	0.00947615	0.0458582	DMD	dystrophin	protein_coding
ENSG00000127528.6	-1.73273	0.000225185	0.00259152	KLF2	Kruppel like factor 2	protein_coding
ENSG00000137404.14	-1.72145	9.24257e-10	6.96677e-08	NRM	nurim	protein_coding
ENSG00000183773.15	-1.7187	4.36422e-13	7.22203e-11	AIFM3	apoptosis inducing factor mitochondria associated 3	protein_coding
ENSG00000257704.4	-1.71244	0.00153747	0.0117302	INAFM1	InaF motif containing 1	protein_coding
ENSG00000142544.7	-1.71094	0.000152342	0.00188426	CTU1	cytosolic thiouridylase subunit 1	protein_coding
ENSG00000258919.1	-1.70124	0.00622055	0.0333795	AL049836.1	NA	lncRNA
ENSG00000175063.17	-1.70008	1.03339e-32	1.14444e-29	UBE2C	ubiquitin conjugating enzyme E2 C	protein_coding
ENSG00000273066.5	-1.69971	2.54452e-05	0.000444042	AL355987.4	NA	lncRNA
ENSG00000007968.7	-1.69721	9.08455e-05	0.00124919	E2F2	E2F transcription factor 2	protein_coding
ENSG00000166337.10	-1.69326	0.00125972	0.00998135	TAF10	TATA-box binding protein associated factor 10	protein_coding
ENSG00000182866.17	-1.69186	5.96326e-15	1.50619e-12	LCK	LCK proto-oncogene, Src family tyrosine kinase	protein_coding
ENSG00000188486.3	-1.68448	1.25779e-17	4.31154e-15	H2AX	H2A.X variant histone	protein_coding
ENSG00000179862.7	-1.68437	0.000188361	0.00224676	CITED4	Cbp/p300 interacting transactivator with Glu/Asp rich carboxy-terminal domain 4	protein_coding
ENSG00000154146.13	-1.67671	0.0036385	0.0226768	NRGN	neurogranin	protein_coding
ENSG00000131747.15	-1.67664	1.14868e-50	2.36251e-47	TOP2A	DNA topoisomerase II alpha	protein_coding
ENSG00000111665.12	-1.67605	8.30823e-12	1.0874e-09	CDCA3	cell division cycle associated 3	protein_coding
ENSG00000160298.18	-1.66835	1.84622e-07	7.24251e-06	C21orf58	chromosome 21 open reading frame 58	protein_coding
ENSG00000287431.1	-1.66761	0.00552111	0.0306901	AC027601.5	NA	lncRNA
ENSG00000116962.15	-1.66025	8.02195e-10	6.17604e-08	NID1	nidogen 1	protein_coding
ENSG00000177943.14	-1.66014	1.04683e-07	4.5395e-06	MAMDC4	MAM domain containing 4	protein_coding
ENSG00000272502.1	-1.65718	2.19609e-18	8.32028e-16	AC104958.2	NA	lncRNA
ENSG00000165644.11	-1.6558	4.51158e-09	2.87404e-07	COMTD1	catechol-O-methyltransferase domain containing 1	protein_coding
ENSG00000173557.15	-1.65228	0.000201119	0.00236755	FAM166C	family with sequence similarity 166 member C	protein_coding
ENSG00000269386.5	-1.65027	0.00810075	0.0409359	RAB11B-AS1	RAB11B antisense RNA 1	lncRNA
ENSG00000129038.16	-1.64335	0.00803436	0.0407005	LOXL1	lysyl oxidase like 1	protein_coding
ENSG00000141858.12	-1.6347	3.51657e-15	9.20511e-13	SAMD1	sterile alpha motif domain containing 1	protein_coding
ENSG00000197766.8	-1.62293	0.000487155	0.00472755	CFD	complement factor D	protein_coding
ENSG00000121152.10	-1.62071	5.22637e-25	3.96022e-22	NCAPH	non-SMC condensin I complex subunit H	protein_coding
ENSG00000123080.12	-1.61979	0.000486877	0.00472755	CDKN2C	cyclin dependent kinase inhibitor 2C	protein_coding
ENSG00000170345.10	-1.61938	4.27054e-37	6.83144e-34	FOS	Fos proto-oncogene, AP-1 transcription factor subunit	protein_coding
ENSG00000119333.12	-1.61452	1.23496e-10	1.20133e-08	DYNC2I2	NA	protein_coding
ENSG00000100075.10	-1.61386	6.0947e-28	5.84969e-25	SLC25A1	solute carrier family 25 member 1	protein_coding
ENSG00000228288.7	-1.61363	0.00315313	0.0202817	PCAT6	prostate cancer associated transcript 6	lncRNA
ENSG00000109674.4	-1.61145	1.78432e-05	0.000328502	NEIL3	nei like DNA glycosylase 3	protein_coding
ENSG00000105219.10	-1.60981	0.000225062	0.00259152	CCNP	NA	protein_coding
ENSG00000137198.10	-1.6068	2.07134e-09	1.4337e-07	GMPR	guanosine monophosphate reductase	protein_coding
ENSG00000167553.16	-1.60656	2.34564e-33	3.07002e-30	TUBA1C	tubulin alpha 1c	protein_coding
ENSG00000157303.11	-1.60568	9.48396e-05	0.00129177	SUSD3	sushi domain containing 3	protein_coding
ENSG00000187017.17	-1.60024	1.00578e-10	9.9864e-09	ESPN	espin	protein_coding
ENSG00000272325.2	-1.60004	0.00254297	0.0172045	NUDT3	nudix hydrolase 3	protein_coding
ENSG00000179820.16	-1.59945	1.0757e-12	1.66525e-10	MYADM	myeloid associated differentiation marker	protein_coding
ENSG00000160161.9	-1.59694	0.00172643	0.0128187	CILP2	cartilage intermediate layer protein 2	protein_coding
ENSG00000198832.10	-1.59641	0.00568749	0.0312768	SELENOM	selenoprotein M	protein_coding
ENSG00000104835.15	-1.59573	8.19289e-05	0.00115301	SARS2	seryl-tRNA synthetase 2, mitochondrial	protein_coding
ENSG00000167700.9	-1.59527	5.3243e-11	5.89646e-09	MFSD3	major facilitator superfamily domain containing 3	protein_coding
ENSG00000141753.7	-1.59344	6.25657e-37	9.00758e-34	IGFBP4	insulin like growth factor binding protein 4	protein_coding
ENSG00000100968.14	-1.59127	0.000232193	0.00264468	NFATC4	nuclear factor of activated T cells 4	protein_coding
ENSG00000102384.13	-1.59095	1.75246e-10	1.57672e-08	CENPI	centromere protein I	protein_coding
ENSG00000177732.9	-1.5884	7.65822e-10	5.92771e-08	SOX12	SRY-box transcription factor 12	protein_coding
ENSG00000103253.19	-1.58559	1.76851e-05	0.000326702	HAGHL	hydroxyacylglutathione hydrolase like	protein_coding
ENSG00000103260.9	-1.58442	1.24583e-08	7.08941e-07	METRN	meteorin, glial cell differentiation regulator	protein_coding
ENSG00000162063.13	-1.58026	1.20582e-12	1.82738e-10	CCNF	cyclin F	protein_coding
ENSG00000178773.15	-1.57999	6.03834e-11	6.43384e-09	CPNE7	copine 7	protein_coding
ENSG00000103254.10	-1.57901	0.00141459	0.010973	ANTKMT	adenine nucleotide translocase lysine methyltransferase	protein_coding
ENSG00000196839.13	-1.57735	2.61646e-05	0.000454392	ADA	adenosine deaminase	protein_coding
ENSG00000135722.9	-1.57285	2.21887e-06	5.81876e-05	FBXL8	F-box and leucine rich repeat protein 8	protein_coding
ENSG00000093009.11	-1.5708	8.80478e-10	6.74268e-08	CDC45	cell division cycle 45	protein_coding
ENSG00000132182.12	-1.57066	2.67949e-40	4.82207e-37	NUP210	nucleoporin 210	protein_coding
ENSG00000179588.9	-1.56914	6.84279e-07	2.17955e-05	ZFPM1	zinc finger protein, FOG family member 1	protein_coding
ENSG00000169071.15	-1.56652	0.00208524	0.0147524	ROR2	receptor tyrosine kinase like orphan receptor 2	protein_coding
ENSG00000006015.18	-1.56567	1.28672e-06	3.7124e-05	REX1BD	required for excision 1-B domain containing	protein_coding
ENSG00000133315.12	-1.5655	9.03511e-14	1.66767e-11	MACROD1	mono-ADP ribosylhydrolase 1	protein_coding
ENSG00000141905.19	-1.56541	0.00148091	0.0113635	NFIC	nuclear factor I C	protein_coding
ENSG00000102575.13	-1.56193	0.00311188	0.0200905	ACP5	acid phosphatase 5, tartrate resistant	protein_coding
ENSG00000228889.7	-1.55531	0.00582687	0.0318191	UBAC2-AS1	UBAC2 antisense RNA 1	lncRNA
ENSG00000259291.2	-1.55476	0.000130769	0.00166461	ZNF710-AS1	ZNF710 antisense RNA 1	lncRNA
ENSG00000100162.15	-1.55442	7.96328e-06	0.000171628	CENPM	centromere protein M	protein_coding
ENSG00000176890.16	-1.55353	7.16133e-07	2.25605e-05	TYMS	thymidylate synthetase	protein_coding
ENSG00000159618.16	-1.55322	0.00369817	0.0229791	ADGRG5	adhesion G protein-coupled receptor G5	protein_coding
ENSG00000149503.13	-1.55318	1.55082e-18	6.03437e-16	INCENP	inner centromere protein	protein_coding
ENSG00000074370.18	-1.55078	5.05391e-05	0.000784064	ATP2A3	ATPase sarcoplasmic/endoplasmic reticulum Ca2+ transporting 3	protein_coding
ENSG00000204219.11	-1.5493	9.64768e-07	2.88768e-05	TCEA3	transcription elongation factor A3	protein_coding
ENSG00000162591.16	-1.54912	7.22447e-07	2.27075e-05	MEGF6	multiple EGF like domains 6	protein_coding
ENSG00000112394.17	-1.54875	6.29189e-05	0.000939672	SLC16A10	solute carrier family 16 member 10	protein_coding
ENSG00000104783.14	-1.54792	8.45494e-17	2.70502e-14	KCNN4	potassium calcium-activated channel subfamily N member 4	protein_coding
ENSG00000131187.10	-1.54561	1.75314e-06	4.76226e-05	F12	coagulation factor XII	protein_coding
ENSG00000169750.9	-1.54343	0.00120825	0.009664	RAC3	Rac family small GTPase 3	protein_coding
ENSG00000135766.9	-1.54112	9.26502e-06	0.000192758	EGLN1	egl-9 family hypoxia inducible factor 1	protein_coding
ENSG00000105011.9	-1.54112	1.42467e-14	3.36245e-12	ASF1B	anti-silencing function 1B histone chaperone	protein_coding
ENSG00000176153.12	-1.5378	3.25914e-33	3.91015e-30	GPX2	glutathione peroxidase 2	protein_coding
ENSG00000166965.12	-1.535	5.6224e-12	7.63638e-10	RCCD1	RCC1 domain containing 1	protein_coding
ENSG00000112759.19	-1.5328	1.7473e-20	7.86121e-18	SLC29A1	solute carrier family 29 member 1 (Augustine blood group)	protein_coding
ENSG00000158106.14	-1.53236	6.11093e-22	3.25848e-19	RHPN1	rhophilin Rho GTPase binding protein 1	protein_coding
ENSG00000168061.17	-1.53117	5.21841e-05	0.000803523	SAC3D1	SAC3 domain containing 1	protein_coding
ENSG00000218891.5	-1.53055	0.00126961	0.0100321	ZNF579	zinc finger protein 579	protein_coding
ENSG00000175602.4	-1.53005	0.000729374	0.00651818	CCDC85B	coiled-coil domain containing 85B	protein_coding
ENSG00000111788.10	-1.52867	0.000487153	0.00472755	AC009533.1	NA	unprocessed_pseudogene
ENSG00000158402.21	-1.52664	5.07927e-06	0.000115906	CDC25C	cell division cycle 25C	protein_coding
ENSG00000103024.7	-1.52649	1.80879e-07	7.11508e-06	NME3	NME/NM23 nucleoside diphosphate kinase 3	protein_coding
ENSG00000167525.14	-1.52601	0.00534277	0.0299649	PROCA1	protein interacting with cyclin A1	protein_coding
ENSG00000167964.13	-1.52496	0.0104335	0.049201	RAB26	RAB26, member RAS oncogene family	protein_coding
ENSG00000134569.10	-1.52428	8.30538e-12	1.0874e-09	LRP4	LDL receptor related protein 4	protein_coding
ENSG00000182580.3	-1.52427	3.95879e-25	3.16637e-22	EPHB3	EPH receptor B3	protein_coding
ENSG00000143554.14	-1.52238	4.26466e-06	0.000100488	SLC27A3	solute carrier family 27 member 3	protein_coding
ENSG00000124785.9	-1.5182	6.61992e-08	3.03525e-06	NRN1	neuritin 1	protein_coding
ENSG00000140451.13	-1.51719	0.000101797	0.00136459	PIF1	PIF1 5'-to-3' DNA helicase	protein_coding
ENSG00000175643.10	-1.51662	4.28393e-07	1.48975e-05	RMI2	RecQ mediated genome instability 2	protein_coding
ENSG00000160447.7	-1.51482	0.00283928	0.0187596	PKN3	protein kinase N3	protein_coding
ENSG00000173207.13	-1.51466	4.56724e-19	1.8787e-16	CKS1B	CDC28 protein kinase regulatory subunit 1B	protein_coding
ENSG00000175938.7	-1.51237	4.44139e-05	0.000708899	ORAI3	ORAI calcium release-activated calcium modulator 3	protein_coding
ENSG00000083290.20	-1.51123	0.000207955	0.00243805	ULK2	unc-51 like autophagy activating kinase 2	protein_coding
ENSG00000165376.12	-1.51024	7.8904e-14	1.49471e-11	CLDN2	claudin 2	protein_coding
ENSG00000165804.16	-1.51019	3.27071e-05	0.000548177	ZNF219	zinc finger protein 219	protein_coding
ENSG00000277363.5	-1.50919	5.58902e-07	1.84553e-05	SRCIN1	SRC kinase signaling inhibitor 1	protein_coding
ENSG00000142798.20	-1.50878	1.26851e-16	3.97015e-14	HSPG2	heparan sulfate proteoglycan 2	protein_coding
ENSG00000105516.11	-1.50528	4.75845e-05	0.000750355	DBP	D-box binding PAR bZIP transcription factor	protein_coding
ENSG00000004399.13	-1.50492	6.85646e-08	3.13373e-06	PLXND1	plexin D1	protein_coding
ENSG00000135097.7	-1.50435	0.000295125	0.00321157	MSI1	musashi RNA binding protein 1	protein_coding
ENSG00000172638.13	-1.50424	0.00706141	0.0369013	EFEMP2	EGF containing fibulin extracellular matrix protein 2	protein_coding
ENSG00000213563.7	-1.50291	3.25156e-08	1.63681e-06	C8orf82	chromosome 8 open reading frame 82	protein_coding
ENSG00000116396.15	-1.502	0.000310525	0.00334128	KCNC4	potassium voltage-gated channel subfamily C member 4	protein_coding
ENSG00000140848.17	-1.50147	1.12131e-08	6.43168e-07	CPNE2	copine 2	protein_coding
ENSG00000167617.3	-1.50048	0.00249288	0.0169372	CDC42EP5	CDC42 effector protein 5	protein_coding
